# Supplementary material for: Intelligent Identification of Early Esophageal Cancer by Band-Selective Hyperspectral Imaging
Source: Cancers (Basel). 2022 Sep 1;14(17):4292. doi: 10.3390/cancers14174292 (PMC9454598; doi:10.3390/cancers14174292)
Supplement: Supplementary file 1 [file cancers-14-04292-s001.zip]

Archive with 1 entries (1 files):
- cancers-1871917-supplementary.pdf
